# Supplementary material for: An annotated dataset of Egyptian fruit bat vocalizations across varying contexts and during vocal ontogeny
Source: Sci Data. 2017 Oct 3;4:170143. doi: 10.1038/sdata.2017.143 (PMC5625625; doi:10.1038/sdata.2017.143)
Supplement: Supplementary file 1 [file sdata2017143-isa1.zip]

Archive with 3 entries (3 files):
- i_Investigation.txt
- s_study_Prat.txt
- a_assay_Prat.txt
