# Supplementary material for: An annotated dataset of Egyptian fruit bat vocalizations across varying contexts and during vocal ontogeny
Source: Sci Data. 2017 Oct 3;4:170143. doi: 10.1038/sdata.2017.143 (PMC5625625; doi:10.1038/sdata.2017.143)
Supplement: Supplementary file 1 [file sdata2017143-isa1.zip › i_Investigation.txt]

# Investigation File generated for Scientific Data with Investigation File Authoring Tool version 0.1.0 on 04/09/2017 - This metadata file is CC0
ONTOLOGY SOURCE REFERENCE
Term Source Name	NCBITAXON	PATO	OBI	ERO	XCO	GO	NCIT
Term Source File	http://data.bioontology.org/ontologies/NCBITAXON	http://data.bioontology.org/ontologies/PATO	http://data.bioontology.org/ontologies/OBI	http://data.bioontology.org/ontologies/ERO	http://data.bioontology.org/ontologies/XCO	http://data.bioontology.org/ontologies/GO	http://data.bioontology.org/ontologies/NCIT
Term Source Version	2016AB	unknown	2014-08-18	2013-08-02	4.18	releases/2014-08-30	17.06d
Term Source Description	National Center for Biotechnology Information (NCBI) Organismal Classification	Phenotypic Quality Ontology	Ontology for Biomedical Investigations	Eagle-I Research Resource Ontology	Experimental Conditions Ontology	Gene Ontology	National Cancer Institute Thesaurus
INVESTIGATION
Investigation Identifier
Investigation Title
Investigation Description
Investigation Submission Date
Investigation Public Release Date
INVESTIGATION PUBLICATIONS
Investigation PubMed ID
Investigation Publication DOI
Investigation Publication Author List
Investigation Publication Title
Investigation Publication Status
Investigation Publication Status Term Accession Number
Investigation Publication Status Term Source REF
INVESTIGATION CONTACTS
Investigation Person Last Name
Investigation Person Mid Initials
Investigation Person First Name
Investigation Person Address
Investigation Person Phone
Investigation Person Fax
Investigation Person Email
Investigation Person Affiliation
Investigation Person Roles
Investigation Person Roles Term Accession Number
Investigation Person Roles Term Source REF
STUDY
Study Identifier	10.1038/sdata.2017.143
Study Title	An annotated dataset of Egyptian fruit bat vocalizations across varying contexts and during vocal ontogeny
Study Submission Date	17/01/2017
Study Public Release Date	03/10/2017
Study Description	http://www.nature.com/articles/sdata2017143#abstract
Study File Name	s_study_Prat.txt
Comment[Subject Keywords]	//;//;///
Comment[Manuscript Licence]	CC BY-4.0
Comment[Experimental Metadata Licence]	CC0
Comment[Supplementary Information File Name]	
Comment[Supplementary Information File Type]	x-zip-compressed
Comment[Supplementary Information File URL]	http://www.nature.com/articles/sdata2017143#supplementary-information
Comment[Data Repository]	figshare
Comment[Data Record Accession]	doi:10.6084/m9.figshare.c.3666502
Comment[Data Record URI]	https://doi.org/10.6084/m9.figshare.c.3666502
STUDY DESIGN DESCRIPTORS
Study Design Type	parallel group design	organism development design	behavioral data analysis objective
Study Design Type Term Accession Number	OBI:0500006	OBI:0001328	ERO:0100130
Study Design Type Term Source REF	OBI	OBI	ERO
STUDY PUBLICATIONS
Study PubMed ID	""
Study Publication DOI	doi:10.1126/sciadv.1500019
Study Publication Author List	""
Study Publication Title	""
Study Publication Status	published
Study Publication Status Term Accession Number	
Study Publication Status Term Source REF	
STUDY FACTORS
Study Factor Name	treatment	sex
Study Factor Type	experimental condition	biological sex
Study Factor Type Term Accession Number	XCO:0000000	PATO:0000047
Study Factor Type Term Source REF	XCO	OBI
STUDY ASSAYS
Study Assay Measurement Type	vocalization behavior
Study Assay Measurement Type Term Accession Number	GO:0071625
Study Assay Measurement Type Term Source REF	GO
Study Assay Technology Type	Audiovisual Material
Study Assay Technology Type Term Accession Number	NCIT:C19695
Study Assay Technology Type Term Source REF	NCIT
Study Assay Technology Platform	""
Study Assay File Name	a_assay_Prat.txt
STUDY PROTOCOLS
Study Protocol Name	Animal retrieval and care	Experimental setup	Recording settings
Study Protocol Type	selection	protocol	information acquisition
Study Protocol Type Term Accession Number	OBI:0001928	OBI:0000272	OBI:0600013
Study Protocol Type Term Source REF	OBI	OBI	OBI
Study Protocol Description			
Study Protocol URI	""	""	""
Study Protocol Version			
Study Protocol Parameters Name	""	""	""
Study Protocol Parameters Name Term Accession Number	""	""	""
Study Protocol Parameters Name Term Source REF	""	""	""
Study Protocol Components Name	""	""	""
Study Protocol Components Type	""	""	""
Study Protocol Components Type Term Accession Number	""	""	""
Study Protocol Components Type Term Source REF	""	""	""
STUDY CONTACTS
Study Person Last Name	Prat	Taub	Pratt	Yovel
Study Person First Name	Yosef	Mor	Ester	Yossi
Study Person Mid Initials				
Study Person Email	yosefprat@gmail.com	""	""	yossiyovel@gmail.com
Study Person Phone				
Study Person Fax				
Study Person Address				
Study Person Affiliation	Department of Zoology, Faculty of Life sciences, Tel Aviv University, Tel Aviv, Israel	Department of Zoology, Faculty of Life sciences, Tel Aviv University, Tel Aviv, Israel	Department of Zoology, Faculty of Life sciences, Tel Aviv University, Tel Aviv, Israel	Department of Zoology, Faculty of Life sciences, Tel Aviv University, Tel Aviv, Israel
Study Person Roles				
Study Person Roles Term Accession Number				
Study Person Roles Term Source REF				
Comment[Study Person ORCID]	0000-0002-2939-9858			
Comment[Funder]				
Comment[FundRef ID]				
Comment[Funder Term Source REF]				
Comment[Grant Identifier]				
