# Supplementary material for: An annotated dataset of Egyptian fruit bat vocalizations across varying contexts and during vocal ontogeny
Source: Sci Data. 2017 Oct 3;4:170143. doi: 10.1038/sdata.2017.143 (PMC5625625; doi:10.1038/sdata.2017.143)
Supplement: Supplementary file 1 [file sdata2017143-isa1.zip › s_study_Prat.txt]

Source Name	Characteristics[organism]	Term Source REF	Term Accession Number	Characteristics[sex]	Term Source REF	Term Accession Number	Protocol REF	Protocol REF	Sample Name	Factor Value[treatment]	Factor Value[sex]
natural roost near Herzliya, Israel	Rousettus aegyptiacus	NCBITAXON	NCBITaxon:9407	male	PATO	PATO:0000384	Animal retrieval and care	Experimental setup	101	1	M
natural roost near Herzliya, Israel	Rousettus aegyptiacus	NCBITAXON	NCBITaxon:9407	female	PATO	PATO:0000383	Animal retrieval and care	Experimental setup	102	2	F
natural roost near Herzliya, Israel	Rousettus aegyptiacus	NCBITAXON	NCBITaxon:9407	male	PATO	PATO:0000384	Animal retrieval and care	Experimental setup	103	3;7	M
natural roost near Herzliya, Israel	Rousettus aegyptiacus	NCBITAXON	NCBITaxon:9407	female	PATO	PATO:0000383	Animal retrieval and care	Experimental setup	104	3	F
natural roost near Herzliya, Israel	Rousettus aegyptiacus	NCBITAXON	NCBITaxon:9407	female	PATO	PATO:0000383	Animal retrieval and care	Experimental setup	105	4;7	F
natural roost near Herzliya, Israel	Rousettus aegyptiacus	NCBITAXON	NCBITaxon:9407	female	PATO	PATO:0000383	Animal retrieval and care	Experimental setup	106	4	F
natural roost near Herzliya, Israel	Rousettus aegyptiacus	NCBITAXON	NCBITaxon:9407	female	PATO	PATO:0000383	Animal retrieval and care	Experimental setup	107	1	F
natural roost near Herzliya, Israel	Rousettus aegyptiacus	NCBITAXON	NCBITaxon:9407				Animal retrieval and care	Experimental setup	108	1;5
natural roost near Herzliya, Israel	Rousettus aegyptiacus	NCBITAXON	NCBITaxon:9407	female	PATO	PATO:0000383	Animal retrieval and care	Experimental setup	109	2	F
natural roost near Herzliya, Israel	Rousettus aegyptiacus	NCBITAXON	NCBITaxon:9407	female	PATO	PATO:0000383	Animal retrieval and care	Experimental setup	110	2	F
natural roost near Herzliya, Israel	Rousettus aegyptiacus	NCBITAXON	NCBITaxon:9407	female	PATO	PATO:0000383	Animal retrieval and care	Experimental setup	111	2;6;9	F
natural roost near Herzliya, Israel	Rousettus aegyptiacus	NCBITAXON	NCBITaxon:9407	female	PATO	PATO:0000383	Animal retrieval and care	Experimental setup	112	1	F
natural roost near Herzliya, Israel	Rousettus aegyptiacus	NCBITAXON	NCBITaxon:9407				Animal retrieval and care	Experimental setup	113	1
natural roost near Herzliya, Israel	Rousettus aegyptiacus	NCBITAXON	NCBITaxon:9407	female	PATO	PATO:0000383	Animal retrieval and care	Experimental setup	114	1	F
natural roost near Herzliya, Israel	Rousettus aegyptiacus	NCBITAXON	NCBITaxon:9407	female	PATO	PATO:0000383	Animal retrieval and care	Experimental setup	115	1;5	F
natural roost near Herzliya, Israel	Rousettus aegyptiacus	NCBITAXON	NCBITaxon:9407	male	PATO	PATO:0000384	Animal retrieval and care	Experimental setup	116	2	M
natural roost near Herzliya, Israel	Rousettus aegyptiacus	NCBITAXON	NCBITaxon:9407	female	PATO	PATO:0000383	Animal retrieval and care	Experimental setup	118	1	F
natural roost near Herzliya, Israel	Rousettus aegyptiacus	NCBITAXON	NCBITaxon:9407	female	PATO	PATO:0000383	Animal retrieval and care	Experimental setup	119	2	F
natural roost near Herzliya, Israel	Rousettus aegyptiacus	NCBITAXON	NCBITaxon:9407				Animal retrieval and care	Experimental setup	120	2;6;9
natural roost near Herzliya, Israel	Rousettus aegyptiacus	NCBITAXON	NCBITaxon:9407	female	PATO	PATO:0000383	Animal retrieval and care	Experimental setup	201	10	F
natural roost near Herzliya, Israel	Rousettus aegyptiacus	NCBITAXON	NCBITaxon:9407				Animal retrieval and care	Experimental setup	202	10
natural roost near Herzliya, Israel	Rousettus aegyptiacus	NCBITAXON	NCBITaxon:9407	female	PATO	PATO:0000383	Animal retrieval and care	Experimental setup	203	10	F
natural roost near Herzliya, Israel	Rousettus aegyptiacus	NCBITAXON	NCBITaxon:9407	female	PATO	PATO:0000383	Animal retrieval and care	Experimental setup	204	10	F
natural roost near Herzliya, Israel	Rousettus aegyptiacus	NCBITAXON	NCBITaxon:9407	female	PATO	PATO:0000383	Animal retrieval and care	Experimental setup	205	10	F
natural roost near Herzliya, Israel	Rousettus aegyptiacus	NCBITAXON	NCBITaxon:9407	male	PATO	PATO:0000384	Animal retrieval and care	Experimental setup	207	11;17;18;20	M
natural roost near Herzliya, Israel	Rousettus aegyptiacus	NCBITAXON	NCBITaxon:9407	male	PATO	PATO:0000384	Animal retrieval and care	Experimental setup	208	10;16;19;20	M
natural roost near Herzliya, Israel	Rousettus aegyptiacus	NCBITAXON	NCBITaxon:9407	female	PATO	PATO:0000383	Animal retrieval and care	Experimental setup	209	11	F
natural roost near Herzliya, Israel	Rousettus aegyptiacus	NCBITAXON	NCBITaxon:9407				Animal retrieval and care	Experimental setup	210	12;17;18
natural roost near Herzliya, Israel	Rousettus aegyptiacus	NCBITAXON	NCBITaxon:9407	female	PATO	PATO:0000383	Animal retrieval and care	Experimental setup	211	10;16;19;20	F
natural roost near Herzliya, Israel	Rousettus aegyptiacus	NCBITAXON	NCBITaxon:9407	female	PATO	PATO:0000383	Animal retrieval and care	Experimental setup	212	12	F
natural roost near Herzliya, Israel	Rousettus aegyptiacus	NCBITAXON	NCBITaxon:9407	female	PATO	PATO:0000383	Animal retrieval and care	Experimental setup	213	9	F
natural roost near Herzliya, Israel	Rousettus aegyptiacus	NCBITAXON	NCBITaxon:9407				Animal retrieval and care	Experimental setup	214	9
natural roost near Herzliya, Israel	Rousettus aegyptiacus	NCBITAXON	NCBITaxon:9407	female	PATO	PATO:0000383	Animal retrieval and care	Experimental setup	215	13;17;19;20	F
natural roost near Herzliya, Israel	Rousettus aegyptiacus	NCBITAXON	NCBITaxon:9407	female	PATO	PATO:0000383	Animal retrieval and care	Experimental setup	216	9;16;18;20	F
natural roost near Herzliya, Israel	Rousettus aegyptiacus	NCBITAXON	NCBITaxon:9407	female	PATO	PATO:0000383	Animal retrieval and care	Experimental setup	217	13	F
natural roost near Herzliya, Israel	Rousettus aegyptiacus	NCBITAXON	NCBITaxon:9407	male	PATO	PATO:0000384	Animal retrieval and care	Experimental setup	218	10	M
natural roost near Herzliya, Israel	Rousettus aegyptiacus	NCBITAXON	NCBITaxon:9407				Animal retrieval and care	Experimental setup	220	14;17;19
natural roost near Herzliya, Israel	Rousettus aegyptiacus	NCBITAXON	NCBITaxon:9407	male	PATO	PATO:0000384	Animal retrieval and care	Experimental setup	221	9;16;18;20	M
natural roost near Herzliya, Israel	Rousettus aegyptiacus	NCBITAXON	NCBITaxon:9407				Animal retrieval and care	Experimental setup	222	10
natural roost near Herzliya, Israel	Rousettus aegyptiacus	NCBITAXON	NCBITaxon:9407	female	PATO	PATO:0000383	Animal retrieval and care	Experimental setup	223	10	F
natural roost near Herzliya, Israel	Rousettus aegyptiacus	NCBITAXON	NCBITaxon:9407	female	PATO	PATO:0000383	Animal retrieval and care	Experimental setup	224	14	F
natural roost near Herzliya, Israel	Rousettus aegyptiacus	NCBITAXON	NCBITaxon:9407	female	PATO	PATO:0000383	Animal retrieval and care	Experimental setup	225	10	F
natural roost near Herzliya, Israel	Rousettus aegyptiacus	NCBITAXON	NCBITaxon:9407	female	PATO	PATO:0000383	Animal retrieval and care	Experimental setup	226	9	F
natural roost near Herzliya, Israel	Rousettus aegyptiacus	NCBITAXON	NCBITaxon:9407	female	PATO	PATO:0000383	Animal retrieval and care	Experimental setup	228	9	F
natural roost near Herzliya, Israel	Rousettus aegyptiacus	NCBITAXON	NCBITaxon:9407				Animal retrieval and care	Experimental setup	230	15;17;18
natural roost near Herzliya, Israel	Rousettus aegyptiacus	NCBITAXON	NCBITaxon:9407	male	PATO	PATO:0000384	Animal retrieval and care	Experimental setup	231	10;16;19	M
natural roost near Herzliya, Israel	Rousettus aegyptiacus	NCBITAXON	NCBITaxon:9407	female	PATO	PATO:0000383	Animal retrieval and care	Experimental setup	232	15	F
natural roost near Herzliya, Israel	Rousettus aegyptiacus	NCBITAXON	NCBITaxon:9407	male	PATO	PATO:0000384	Animal retrieval and care	Experimental setup	233	9	M
