# Supplementary material for: An annotated dataset of Egyptian fruit bat vocalizations across varying contexts and during vocal ontogeny
Source: Sci Data. 2017 Oct 3;4:170143. doi: 10.1038/sdata.2017.143 (PMC5625625; doi:10.1038/sdata.2017.143)
Supplement: Supplementary file 1 [file sdata2017143-isa1.zip › a_assay_Prat.txt]

Sample Name	Protocol REF	Comment[recording date range]	Assay Name	Raw Data File	Comment[Data Repository]	Comment[Data Record Accession]	Comment[Data Record URI]	Factor Value[treatment]	Factor Value[sex]
101	Recording settings	2012-06-01/2012-09-06	101_colony_wild_2012-06-01/2012-09-06	doi:10.6084/m9.figshare.c.3666502	figshare	doi:10.6084/m9.figshare.c.3666502	https://doi.org/10.6084/m9.figshare.c.3666502	colony_wild	M
107	Recording settings	2012-06-01/2012-09-06	107_colony_wild_2012-06-01/2012-09-06	doi:10.6084/m9.figshare.c.3666502	figshare	doi:10.6084/m9.figshare.c.3666502	https://doi.org/10.6084/m9.figshare.c.3666502	colony_wild	F
108	Recording settings	2012-06-01/2012-09-06	108_colony_wild_2012-06-01/2012-09-06	doi:10.6084/m9.figshare.c.3666502	figshare	doi:10.6084/m9.figshare.c.3666502	https://doi.org/10.6084/m9.figshare.c.3666502	colony_wild
112	Recording settings	2012-06-01/2012-09-06	112_colony_wild_2012-06-01/2012-09-06	doi:10.6084/m9.figshare.c.3666502	figshare	doi:10.6084/m9.figshare.c.3666502	https://doi.org/10.6084/m9.figshare.c.3666502	colony_wild	F
113	Recording settings	2012-06-01/2012-09-06	113_colony_wild_2012-06-01/2012-09-06	doi:10.6084/m9.figshare.c.3666502	figshare	doi:10.6084/m9.figshare.c.3666502	https://doi.org/10.6084/m9.figshare.c.3666502	colony_wild
114	Recording settings	2012-06-01/2012-09-06	114_colony_wild_2012-06-01/2012-09-06	doi:10.6084/m9.figshare.c.3666502	figshare	doi:10.6084/m9.figshare.c.3666502	https://doi.org/10.6084/m9.figshare.c.3666502	colony_wild	F
115	Recording settings	2012-06-01/2012-09-06	115_colony_wild_2012-06-01/2012-09-06	doi:10.6084/m9.figshare.c.3666502	figshare	doi:10.6084/m9.figshare.c.3666502	https://doi.org/10.6084/m9.figshare.c.3666502	colony_wild	F
118	Recording settings	2012-06-01/2012-09-06	118_colony_wild_2012-06-01/2012-09-06	doi:10.6084/m9.figshare.c.3666502	figshare	doi:10.6084/m9.figshare.c.3666502	https://doi.org/10.6084/m9.figshare.c.3666502	colony_wild	F
102	Recording settings	2012-06-01/2012-09-05	102_colony_wild_2012-06-01/2012-09-05	doi:10.6084/m9.figshare.c.3666502	figshare	doi:10.6084/m9.figshare.c.3666502	https://doi.org/10.6084/m9.figshare.c.3666502	colony_wild	F
109	Recording settings	2012-06-01/2012-09-05	109_colony_wild_2012-06-01/2012-09-05	doi:10.6084/m9.figshare.c.3666502	figshare	doi:10.6084/m9.figshare.c.3666502	https://doi.org/10.6084/m9.figshare.c.3666502	colony_wild	F
110	Recording settings	2012-06-01/2012-09-05	110_colony_wild_2012-06-01/2012-09-05	doi:10.6084/m9.figshare.c.3666502	figshare	doi:10.6084/m9.figshare.c.3666502	https://doi.org/10.6084/m9.figshare.c.3666502	colony_wild	F
111	Recording settings	2012-06-01/2012-09-05	111_colony_wild_2012-06-01/2012-09-05	doi:10.6084/m9.figshare.c.3666502	figshare	doi:10.6084/m9.figshare.c.3666502	https://doi.org/10.6084/m9.figshare.c.3666502	colony_wild	F
116	Recording settings	2012-06-01/2012-09-05	116_colony_wild_2012-06-01/2012-09-05	doi:10.6084/m9.figshare.c.3666502	figshare	doi:10.6084/m9.figshare.c.3666502	https://doi.org/10.6084/m9.figshare.c.3666502	colony_wild	M
119	Recording settings	2012-06-01/2012-09-05	119_colony_wild_2012-06-01/2012-09-05	doi:10.6084/m9.figshare.c.3666502	figshare	doi:10.6084/m9.figshare.c.3666502	https://doi.org/10.6084/m9.figshare.c.3666502	colony_wild	F
120	Recording settings	2012-06-01/2012-09-05	120_colony_wild_2012-06-01/2012-09-05	doi:10.6084/m9.figshare.c.3666502	figshare	doi:10.6084/m9.figshare.c.3666502	https://doi.org/10.6084/m9.figshare.c.3666502	colony_wild
103	Recording settings	2012-07-24/2012-08-26	103_isolation_2012-07-24/2012-08-26	doi:10.6084/m9.figshare.c.3666502	figshare	doi:10.6084/m9.figshare.c.3666502	https://doi.org/10.6084/m9.figshare.c.3666502	isolation	M
104	Recording settings	2012-07-24/2012-08-26	104_isolation_2012-07-24/2012-08-26	doi:10.6084/m9.figshare.c.3666502	figshare	doi:10.6084/m9.figshare.c.3666502	https://doi.org/10.6084/m9.figshare.c.3666502	isolation	F
105	Recording settings	2012-07-28/2012-08-26	105_isolation_2012-07-28/2012-08-26	doi:10.6084/m9.figshare.c.3666502	figshare	doi:10.6084/m9.figshare.c.3666502	https://doi.org/10.6084/m9.figshare.c.3666502	isolation	F
106	Recording settings	2012-07-28/2012-08-26	106_isolation_2012-07-28/2012-08-26	doi:10.6084/m9.figshare.c.3666502	figshare	doi:10.6084/m9.figshare.c.3666502	https://doi.org/10.6084/m9.figshare.c.3666502	isolation	F
108	Recording settings	2012-08-26/2012-12-12	108_colony_expt_2012-08-26/2012-12-12	doi:10.6084/m9.figshare.c.3666502	figshare	doi:10.6084/m9.figshare.c.3666502	https://doi.org/10.6084/m9.figshare.c.3666502	colony_expt
111	Recording settings	2012-08-26/2012-09-20	111_colony_expt_2012-08-26/2012-09-20	doi:10.6084/m9.figshare.c.3666502	figshare	doi:10.6084/m9.figshare.c.3666502	https://doi.org/10.6084/m9.figshare.c.3666502	colony_expt	F
103	Recording settings	2012-08-26/2012-09-20	103_colony_expt_2012-08-26/2012-09-20	doi:10.6084/m9.figshare.c.3666502	figshare	doi:10.6084/m9.figshare.c.3666502	https://doi.org/10.6084/m9.figshare.c.3666502	colony_expt	M
103	Recording settings	2012-12-14/2013-01-02	103_colony_expt_2012-12-14/2013-01-02	doi:10.6084/m9.figshare.c.3666502	figshare	doi:10.6084/m9.figshare.c.3666502	https://doi.org/10.6084/m9.figshare.c.3666502	colony_expt	M
115	Recording settings	2012-08-26/2012-12-12	115_colony_expt_2012-08-26/2012-12-12	doi:10.6084/m9.figshare.c.3666502	figshare	doi:10.6084/m9.figshare.c.3666502	https://doi.org/10.6084/m9.figshare.c.3666502	colony_expt	F
120	Recording settings	2012-08-26/2012-09-20	120_colony_expt_2012-08-26/2012-09-20	doi:10.6084/m9.figshare.c.3666502	figshare	doi:10.6084/m9.figshare.c.3666502	https://doi.org/10.6084/m9.figshare.c.3666502	colony_expt
105	Recording settings	2012-08-26/2012-09-20	105_colony_expt_2012-08-26/2012-09-20	doi:10.6084/m9.figshare.c.3666502	figshare	doi:10.6084/m9.figshare.c.3666502	https://doi.org/10.6084/m9.figshare.c.3666502	colony_expt	F
105	Recording settings	2012-12-14/2013-01-02	105_colony_expt_2012-12-14/2013-01-02	doi:10.6084/m9.figshare.c.3666502	figshare	doi:10.6084/m9.figshare.c.3666502	https://doi.org/10.6084/m9.figshare.c.3666502	colony_expt	F
108	Recording settings	2012-12-14/2013-01-02	108_colony_expt_2012-12-14/2013-01-02	doi:10.6084/m9.figshare.c.3666502	figshare	doi:10.6084/m9.figshare.c.3666502	https://doi.org/10.6084/m9.figshare.c.3666502	colony_expt
115	Recording settings	2012-12-14/2013-01-02	115_colony_expt_2012-12-14/2013-01-02	doi:10.6084/m9.figshare.c.3666502	figshare	doi:10.6084/m9.figshare.c.3666502	https://doi.org/10.6084/m9.figshare.c.3666502	colony_expt	F
111	Recording settings	2012-10-01/2012-12-15	111_colony_wild_2012-10-01/2012-12-15	doi:10.6084/m9.figshare.c.3666502	figshare	doi:10.6084/m9.figshare.c.3666502	https://doi.org/10.6084/m9.figshare.c.3666502	colony_wild	F
120	Recording settings	2012-10-01/2012-12-15	120_colony_wild_2012-10-01/2012-12-15	doi:10.6084/m9.figshare.c.3666502	figshare	doi:10.6084/m9.figshare.c.3666502	https://doi.org/10.6084/m9.figshare.c.3666502	colony_wild
213	Recording settings	2012-10-01/2012-12-15	213_colony_wild_2012-10-01/2012-12-15	doi:10.6084/m9.figshare.c.3666502	figshare	doi:10.6084/m9.figshare.c.3666502	https://doi.org/10.6084/m9.figshare.c.3666502	colony_wild	F
214	Recording settings	2012-10-01/2012-12-15	214_colony_wild_2012-10-01/2012-12-15	doi:10.6084/m9.figshare.c.3666502	figshare	doi:10.6084/m9.figshare.c.3666502	https://doi.org/10.6084/m9.figshare.c.3666502	colony_wild
216	Recording settings	2012-10-01/2012-12-15	216_colony_wild_2012-10-01/2012-12-15	doi:10.6084/m9.figshare.c.3666502	figshare	doi:10.6084/m9.figshare.c.3666502	https://doi.org/10.6084/m9.figshare.c.3666502	colony_wild	F
221	Recording settings	2012-10-01/2012-12-15	221_colony_wild_2012-10-01/2012-12-15	doi:10.6084/m9.figshare.c.3666502	figshare	doi:10.6084/m9.figshare.c.3666502	https://doi.org/10.6084/m9.figshare.c.3666502	colony_wild	M
226	Recording settings	2012-10-01/2012-12-15	226_colony_wild_2012-10-01/2012-12-15	doi:10.6084/m9.figshare.c.3666502	figshare	doi:10.6084/m9.figshare.c.3666502	https://doi.org/10.6084/m9.figshare.c.3666502	colony_wild	F
228	Recording settings	2012-10-01/2012-12-15	228_colony_wild_2012-10-01/2012-12-15	doi:10.6084/m9.figshare.c.3666502	figshare	doi:10.6084/m9.figshare.c.3666502	https://doi.org/10.6084/m9.figshare.c.3666502	colony_wild	F
233	Recording settings	2012-10-01/2012-12-15	233_colony_wild_2012-10-01/2012-12-15	doi:10.6084/m9.figshare.c.3666502	figshare	doi:10.6084/m9.figshare.c.3666502	https://doi.org/10.6084/m9.figshare.c.3666502	colony_wild	M
201	Recording settings	2012-10-01/2012-12-15	201_colony_wild_2012-10-01/2012-12-15	doi:10.6084/m9.figshare.c.3666502	figshare	doi:10.6084/m9.figshare.c.3666502	https://doi.org/10.6084/m9.figshare.c.3666502	colony_wild	F
202	Recording settings	2012-10-01/2012-12-15	202_colony_wild_2012-10-01/2012-12-15	doi:10.6084/m9.figshare.c.3666502	figshare	doi:10.6084/m9.figshare.c.3666502	https://doi.org/10.6084/m9.figshare.c.3666502	colony_wild
203	Recording settings	2012-10-01/2012-12-15	203_colony_wild_2012-10-01/2012-12-15	doi:10.6084/m9.figshare.c.3666502	figshare	doi:10.6084/m9.figshare.c.3666502	https://doi.org/10.6084/m9.figshare.c.3666502	colony_wild	F
204	Recording settings	2012-10-01/2012-12-15	204_colony_wild_2012-10-01/2012-12-15	doi:10.6084/m9.figshare.c.3666502	figshare	doi:10.6084/m9.figshare.c.3666502	https://doi.org/10.6084/m9.figshare.c.3666502	colony_wild	F
205	Recording settings	2012-10-01/2012-12-15	205_colony_wild_2012-10-01/2012-12-15	doi:10.6084/m9.figshare.c.3666502	figshare	doi:10.6084/m9.figshare.c.3666502	https://doi.org/10.6084/m9.figshare.c.3666502	colony_wild	F
208	Recording settings	2012-10-01/2012-12-15	208_colony_wild_2012-10-01/2012-12-15	doi:10.6084/m9.figshare.c.3666502	figshare	doi:10.6084/m9.figshare.c.3666502	https://doi.org/10.6084/m9.figshare.c.3666502	colony_wild	M
211	Recording settings	2012-10-01/2012-12-15	211_colony_wild_2012-10-01/2012-12-15	doi:10.6084/m9.figshare.c.3666502	figshare	doi:10.6084/m9.figshare.c.3666502	https://doi.org/10.6084/m9.figshare.c.3666502	colony_wild	F
218	Recording settings	2012-10-01/2012-12-15	218_colony_wild_2012-10-01/2012-12-15	doi:10.6084/m9.figshare.c.3666502	figshare	doi:10.6084/m9.figshare.c.3666502	https://doi.org/10.6084/m9.figshare.c.3666502	colony_wild	M
222	Recording settings	2012-10-01/2012-12-15	222_colony_wild_2012-10-01/2012-12-15	doi:10.6084/m9.figshare.c.3666502	figshare	doi:10.6084/m9.figshare.c.3666502	https://doi.org/10.6084/m9.figshare.c.3666502	colony_wild
223	Recording settings	2012-10-01/2012-12-15	223_colony_wild_2012-10-01/2012-12-15	doi:10.6084/m9.figshare.c.3666502	figshare	doi:10.6084/m9.figshare.c.3666502	https://doi.org/10.6084/m9.figshare.c.3666502	colony_wild	F
225	Recording settings	2012-10-01/2012-12-15	225_colony_wild_2012-10-01/2012-12-15	doi:10.6084/m9.figshare.c.3666502	figshare	doi:10.6084/m9.figshare.c.3666502	https://doi.org/10.6084/m9.figshare.c.3666502	colony_wild	F
231	Recording settings	2012-10-01/2012-12-15	231_colony_wild_2012-10-01/2012-12-15	doi:10.6084/m9.figshare.c.3666502	figshare	doi:10.6084/m9.figshare.c.3666502	https://doi.org/10.6084/m9.figshare.c.3666502	colony_wild	M
207	Recording settings	2012-10-01/2012-12-17	207_isolation_2012-10-01/2012-12-17	doi:10.6084/m9.figshare.c.3666502	figshare	doi:10.6084/m9.figshare.c.3666502	https://doi.org/10.6084/m9.figshare.c.3666502	isolation	M
210	Recording settings	2012-11-01/2012-12-17	210_isolation_2012-11-01/2012-12-17	doi:10.6084/m9.figshare.c.3666502	figshare	doi:10.6084/m9.figshare.c.3666502	https://doi.org/10.6084/m9.figshare.c.3666502	isolation
215	Recording settings	2012-10-01/2012-10-31	215_isolation_2012-10-01/2012-10-31	doi:10.6084/m9.figshare.c.3666502	figshare	doi:10.6084/m9.figshare.c.3666502	https://doi.org/10.6084/m9.figshare.c.3666502	isolation	F
220	Recording settings	2012-10-01/2012-12-17	220_isolation_2012-10-01/2012-12-17	doi:10.6084/m9.figshare.c.3666502	figshare	doi:10.6084/m9.figshare.c.3666502	https://doi.org/10.6084/m9.figshare.c.3666502	isolation
230	Recording settings	2012-10-01/2012-12-17	230_isolation_2012-10-01/2012-12-17	doi:10.6084/m9.figshare.c.3666502	figshare	doi:10.6084/m9.figshare.c.3666502	https://doi.org/10.6084/m9.figshare.c.3666502	isolation
209	Recording settings	2012-10-01/2012-12-17	209_isolation_2012-10-01/2012-12-17	doi:10.6084/m9.figshare.c.3666502	figshare	doi:10.6084/m9.figshare.c.3666502	https://doi.org/10.6084/m9.figshare.c.3666502	isolation	F
212	Recording settings	2012-11-01/2012-12-17	212_isolation_2012-11-01/2012-12-17	doi:10.6084/m9.figshare.c.3666502	figshare	doi:10.6084/m9.figshare.c.3666502	https://doi.org/10.6084/m9.figshare.c.3666502	isolation	F
217	Recording settings	2012-10-01/2012-10-31	217_isolation_2012-10-01/2012-10-31	doi:10.6084/m9.figshare.c.3666502	figshare	doi:10.6084/m9.figshare.c.3666502	https://doi.org/10.6084/m9.figshare.c.3666502	isolation	F
224	Recording settings	2012-10-01/2012-12-17	224_isolation_2012-10-01/2012-12-17	doi:10.6084/m9.figshare.c.3666502	figshare	doi:10.6084/m9.figshare.c.3666502	https://doi.org/10.6084/m9.figshare.c.3666502	isolation	F
232	Recording settings	2012-10-01/2012-12-17	232_isolation_2012-10-01/2012-12-17	doi:10.6084/m9.figshare.c.3666502	figshare	doi:10.6084/m9.figshare.c.3666502	https://doi.org/10.6084/m9.figshare.c.3666502	isolation	F
208	Recording settings	2012-12-18/2013-05-12	208_colony_expt_2012-12-18/2013-05-12	doi:10.6084/m9.figshare.c.3666502	figshare	doi:10.6084/m9.figshare.c.3666502	https://doi.org/10.6084/m9.figshare.c.3666502	colony_expt	M
207	Recording settings	2012-12-18/2013-05-12	207_colony_expt_2012-12-18/2013-05-12	doi:10.6084/m9.figshare.c.3666502	figshare	doi:10.6084/m9.figshare.c.3666502	https://doi.org/10.6084/m9.figshare.c.3666502	colony_expt	M
207	Recording settings	2013-05-13/2013-06-21	207_colony_expt_2013-05-13/2013-06-21	doi:10.6084/m9.figshare.c.3666502	figshare	doi:10.6084/m9.figshare.c.3666502	https://doi.org/10.6084/m9.figshare.c.3666502	colony_expt	M
208	Recording settings	2013-05-13/2013-06-21	208_colony_expt_2013-05-13/2013-06-21	doi:10.6084/m9.figshare.c.3666502	figshare	doi:10.6084/m9.figshare.c.3666502	https://doi.org/10.6084/m9.figshare.c.3666502	colony_expt	M
207	Recording settings	2014-02-06/2014-02-19	207_colony_expt_2014-02-06/2014-02-19	doi:10.6084/m9.figshare.c.3666502	figshare	doi:10.6084/m9.figshare.c.3666502	https://doi.org/10.6084/m9.figshare.c.3666502	colony_expt	M
211	Recording settings	2012-12-18/2013-05-12	211_colony_expt_2012-12-18/2013-05-12	doi:10.6084/m9.figshare.c.3666502	figshare	doi:10.6084/m9.figshare.c.3666502	https://doi.org/10.6084/m9.figshare.c.3666502	colony_expt	F
210	Recording settings	2012-12-18/2013-05-12	210_colony_expt_2012-12-18/2013-05-12	doi:10.6084/m9.figshare.c.3666502	figshare	doi:10.6084/m9.figshare.c.3666502	https://doi.org/10.6084/m9.figshare.c.3666502	colony_expt
210	Recording settings	2013-05-13/2013-06-21	210_colony_expt_2013-05-13/2013-06-21	doi:10.6084/m9.figshare.c.3666502	figshare	doi:10.6084/m9.figshare.c.3666502	https://doi.org/10.6084/m9.figshare.c.3666502	colony_expt
211	Recording settings	2013-05-13/2013-06-21	211_colony_expt_2013-05-13/2013-06-21	doi:10.6084/m9.figshare.c.3666502	figshare	doi:10.6084/m9.figshare.c.3666502	https://doi.org/10.6084/m9.figshare.c.3666502	colony_expt	F
208	Recording settings	2014-02-06/2014-02-19	208_colony_expt_2014-02-06/2014-02-19	doi:10.6084/m9.figshare.c.3666502	figshare	doi:10.6084/m9.figshare.c.3666502	https://doi.org/10.6084/m9.figshare.c.3666502	colony_expt	M
216	Recording settings	2013-05-13/2013-06-21	216_colony_expt_2013-05-13/2013-06-21	doi:10.6084/m9.figshare.c.3666502	figshare	doi:10.6084/m9.figshare.c.3666502	https://doi.org/10.6084/m9.figshare.c.3666502	colony_expt	F
215	Recording settings	2013-05-13/2013-06-21	215_colony_expt_2013-05-13/2013-06-21	doi:10.6084/m9.figshare.c.3666502	figshare	doi:10.6084/m9.figshare.c.3666502	https://doi.org/10.6084/m9.figshare.c.3666502	colony_expt	F
216	Recording settings	2012-12-18/2013-05-12	216_colony_expt_2012-12-18/2013-05-12	doi:10.6084/m9.figshare.c.3666502	figshare	doi:10.6084/m9.figshare.c.3666502	https://doi.org/10.6084/m9.figshare.c.3666502	colony_expt	F
215	Recording settings	2012-12-18/2013-05-12	215_colony_expt_2012-12-18/2013-05-12	doi:10.6084/m9.figshare.c.3666502	figshare	doi:10.6084/m9.figshare.c.3666502	https://doi.org/10.6084/m9.figshare.c.3666502	colony_expt	F
211	Recording settings	2014-02-06/2014-02-19	211_colony_expt_2014-02-06/2014-02-19	doi:10.6084/m9.figshare.c.3666502	figshare	doi:10.6084/m9.figshare.c.3666502	https://doi.org/10.6084/m9.figshare.c.3666502	colony_expt	F
221	Recording settings	2014-02-06/2014-02-19	221_colony_expt_2014-02-06/2014-02-19	doi:10.6084/m9.figshare.c.3666502	figshare	doi:10.6084/m9.figshare.c.3666502	https://doi.org/10.6084/m9.figshare.c.3666502	colony_expt	M
220	Recording settings	2013-05-13/2013-06-21	220_colony_expt_2013-05-13/2013-06-21	doi:10.6084/m9.figshare.c.3666502	figshare	doi:10.6084/m9.figshare.c.3666502	https://doi.org/10.6084/m9.figshare.c.3666502	colony_expt
221	Recording settings	2012-12-18/2013-05-12	221_colony_expt_2012-12-18/2013-05-12	doi:10.6084/m9.figshare.c.3666502	figshare	doi:10.6084/m9.figshare.c.3666502	https://doi.org/10.6084/m9.figshare.c.3666502	colony_expt	M
220	Recording settings	2012-12-18/2013-05-12	220_colony_expt_2012-12-18/2013-05-12	doi:10.6084/m9.figshare.c.3666502	figshare	doi:10.6084/m9.figshare.c.3666502	https://doi.org/10.6084/m9.figshare.c.3666502	colony_expt
215	Recording settings	2014-02-06/2014-02-19	215_colony_expt_2014-02-06/2014-02-19	doi:10.6084/m9.figshare.c.3666502	figshare	doi:10.6084/m9.figshare.c.3666502	https://doi.org/10.6084/m9.figshare.c.3666502	colony_expt	F
231	Recording settings	2013-05-13/2013-06-21	231_colony_expt_2013-05-13/2013-06-21	doi:10.6084/m9.figshare.c.3666502	figshare	doi:10.6084/m9.figshare.c.3666502	https://doi.org/10.6084/m9.figshare.c.3666502	colony_expt	M
230	Recording settings	2012-12-18/2013-05-12	230_colony_expt_2012-12-18/2013-05-12	doi:10.6084/m9.figshare.c.3666502	figshare	doi:10.6084/m9.figshare.c.3666502	https://doi.org/10.6084/m9.figshare.c.3666502	colony_expt
230	Recording settings	2013-05-13/2013-06-21	230_colony_expt_2013-05-13/2013-06-21	doi:10.6084/m9.figshare.c.3666502	figshare	doi:10.6084/m9.figshare.c.3666502	https://doi.org/10.6084/m9.figshare.c.3666502	colony_expt
231	Recording settings	2012-12-18/2013-05-12	231_colony_expt_2012-12-18/2013-05-12	doi:10.6084/m9.figshare.c.3666502	figshare	doi:10.6084/m9.figshare.c.3666502	https://doi.org/10.6084/m9.figshare.c.3666502	colony_expt	M
216	Recording settings	2014-02-06/2014-02-19	216_colony_expt_2014-02-06/2014-02-19	doi:10.6084/m9.figshare.c.3666502	figshare	doi:10.6084/m9.figshare.c.3666502	https://doi.org/10.6084/m9.figshare.c.3666502	colony_expt	F
221	Recording settings	2013-05-13/2013-06-21	221_colony_expt_2013-05-13/2013-06-21	doi:10.6084/m9.figshare.c.3666502	figshare	doi:10.6084/m9.figshare.c.3666502	https://doi.org/10.6084/m9.figshare.c.3666502	colony_expt	M
